# Supplementary material for: DCUN1D1 Is an Essential Regulator of Prostate Cancer Proliferation and Tumour Growth That Acts through Neddylation of Cullin 1, 3, 4A and 5 and Deregulation of Wnt/Catenin Pathway
Source: Cells. 2023 Jul 31;12(15):1973. doi: 10.3390/cells12151973 (PMC10417424; doi:10.3390/cells12151973)
Supplement: Supplementary file 1 [file cells-12-01973-s001.zip]

Archive with 1 entries (1 files):
- cells-2499010-supplementary.pdf
